# Supplementary material for: Spa2 remodels ADP-actin via molecular condensation under glucose starvation
Source: Nat Commun. 2024 May 27;15:4491. doi: 10.1038/s41467-024-48863-4 (PMC11130202; doi:10.1038/s41467-024-48863-4)
Supplement: Supplementary file 28 — Source Data [file 41467_2024_48863_MOESM28_ESM.xlsx]

## Sheet: Fig1b
Mean intensity per filament
Abp140-3gfp			hxk2△Abp140-3GFP			cbp2△Abp140-3GFP
GS 5min/glu	GS 30min/glu		GS 5min/glu	GS 30min/glu		GS 5min/glu	GS 30min/glu		Number of families	1
1.80017	0.924243		0.449037	1.72628		1.84789	2.0694		Number of comparisons per family	2
1.33774	1.02864		0.795261	1.45849		1.44902	0.526613		Alpha	0.05
1.40146	0.746764		0.641607	0.847556		1.17648	0.893469
1.52557	1.19372		0.703161	0.95925		1.25593	0.686407		Dunnett's multiple comparisons test	Mean Diff.	95.00% CI of diff.	Significant?	Summary	Adjusted P Value	A-?
1.3968	0.952386		0.397548	0.879752		1.50261	1.12729		Abp140-gfp vs. Abp140-gfp GS 5min	-0.2723	-0.3473 to -0.1972	Yes	****	0.0001	B	Abp140-gfp GS 5min
0.775512	0.617953		0.657034	0.38033		2.96617	0.549734		Abp140-gfp vs. Abp140-gfp GS 30min	0.08087	-0.006559 to 0.1683	No	ns	0.0744	C	Abp140-gfp GS 30min
1.61206	1.01259		0.415446	0.651025		1.87677	1.42429
1.33663	0.847516		0.367087	0.496981		1.91835	0.72993		Test details	Mean 1	Mean 2	Mean Diff.	SE of diff.	n1	n2	q	DF
1.63289	0.908787		0.334902	0.90716		1.1283	1.57132		Abp140-gfp vs. Abp140-gfp GS 5min	1	1.272	-0.2723	0.03387	348	312	8.039	843
1.43959	0.818262		0.379756	0.769037		1.61937	2.59688		Abp140-gfp vs. Abp140-gfp GS 30min	1	0.9191	0.08087	0.03945	348	186	2.05	843
1.94561	0.637334		0.31099	0.954306		1.25702	1.06711
0.714897	0.937236		0.31376	0.835943		1.38681	2.00095
0.84391	1.30188		0.300799	0.701639		1.07672	1.04625
0.826291	1.28912		0.314497	0.372209		1.43364	1.06287
1.0087	0.972355		0.504628	0.492538		1.3076	0.999665		Number of families	1
1.87753	1.13997		0.740971	0.676665		1.14903	1.12386		Number of comparisons per family	2
1.53263	0.635859		1.01337	1.2952		1.2937	1.14241		Alpha	0.05
1.37449	0.767282		0.552113	1.24758		1.13035	0.499397
1.19769	0.935727		1.02712	1.05329		0.961839	0.406398		Dunnett's multiple comparisons test	Mean Diff.	95.00% CI of diff.	Significant?	Summary	Adjusted P Value	A-?
1.16695	1.32744		0.812338	1.20663		0.925394	0.734723		hxk2△Abp140-3GFP vs. hxk2△Abp140-3GFP GS 5min	0.09773	-0.002692 to 0.1982	No	ns	0.0578	B	hxk2△Abp140-3GFP GS 5min
2.10781	1.35625		0.662491	0.711754		0.933716	0.538415		hxk2△Abp140-3GFP vs. hxk2△Abp140-3GFP GS 30min	0.05115	-0.0505 to 0.1528	No	ns	0.429	C	hxk2△Abp140-3GFP GS 30min
1.83078	1.15879		0.511437	0.623401		0.972678	1.36834
2.18917	1.13066		0.627692	1.00344		0.788116	2.03017		Test details	Mean 1	Mean 2	Mean Diff.	SE of diff.	n1	n2	q	DF
1.86174	1.23685		0.494413	0.779374		0.910296	1.08338		hxk2△Abp140-3GFP vs. hxk2△Abp140-3GFP GS 5min	1	0.9023	0.09773	0.04527	135	206	2.159	532
1.55255	0.516561		0.383628	0.945077		1.43748	1.06614		hxk2△Abp140-3GFP vs. hxk2△Abp140-3GFP GS 30min	1	0.9489	0.05115	0.04583	135	194	1.116	532
0.960332	0.798662		0.610772	2.13133		0.844115	0.811404
2.47668	0.689705		0.318101	1.56768		1.03371	0.942469
1.53322	0.688724		1.16697	0.885906		1.14464	2.78713		Number of families	1
1.47497	0.804874		0.74193	1.03211		1.36031	2.33466		Number of comparisons per family	2
1.04485	0.520959		0.979777	1.86444		1.27022	1.52093		Alpha	0.05
1.33533	0.664174		1.03054	1.85328		1.15855	0.741822
1.7315	0.529239		0.491791	1.69316		1.00666	1.0602		Dunnett's multiple comparisons test	Mean Diff.	95.00% CI of diff.	Significant?	Summary	Adjusted P Value	A-?
1.92411	0.443411		0.324506	0.795477		1.07643	0.649001		cbp2△Abp140-3GFP vs. cbp2△Abp140-3GFP GS 5min	-0.2614	-0.3662 to -0.1566	Yes	****	0.0001	B	cbp2△Abp140-3GFP GS 5min
1.51755	1.08995		0.422773	1.18061		1.45159	0.648598		cbp2△Abp140-3GFP vs. cbp2△Abp140-3GFP GS 30 min	-0.2188	-0.3285 to -0.109	Yes	****	0.0001	C	cbp2△Abp140-3GFP GS 30 min
1.53985	0.446064		0.433533	0.549259		1.72446	0.780329
1.21114	0.389107		0.436358	0.562973		1.56036	0.551783		Test details	Mean 1	Mean 2	Mean Diff.	SE of diff.	n1	n2	q	DF
0.49009	0.464481		0.552086	0.513515		1.35949	0.864641		cbp2△Abp140-3GFP vs. cbp2△Abp140-3GFP GS 5min	1.001	1.262	-0.2614	0.04729	379	209	5.528	767
2.0685	0.581304		0.597768	0.582546		1.06307	1.59351		cbp2△Abp140-3GFP vs. cbp2△Abp140-3GFP GS 30 min	1.001	1.22	-0.2188	0.0495	379	182	4.419	767
1.61904	1.10712		0.540667	0.523773		1.30651	1.28736
1.65173	1.44162		0.534519	0.687772		0.720639	1.60068
1.48219	1.27331		0.489794	0.597031		1.78681	1.29945
1.14697	0.736669		0.749392	0.71219		1.14326	1.02392
1.08002	0.736197		0.65913	0.433576		0.842041	1.12324
1.3242	0.610813		0.553671	0.403747		1.21578	0.843292
1.08721	0.848187		0.648384	1.13622		1.99003	0.615269
1.95725	1.52814		0.930473	0.978183		1.8807	0.801818
1.53219	0.726354		0.881125	0.909118		2.14347	0.448494
1.12058	1.43734		0.843391	0.833248		1.50227	0.72356
1.59225	1.15358		0.733637	0.856337		1.15243	1.45475
1.34381	0.879932		0.843667	0.877191		1.9203	1.34576
1.38304	0.812621		0.704034	0.49121		1.98791	0.920681
0.944999	0.680225		0.480214	0.737457		1.62351	0.82389
1.26603	0.936339		0.743882	0.46257		2.24672	0.504985
1.19317	0.636475		0.706984	0.34785		1.32619	1.2359
1.70089	1.14999		0.432015	0.859489		0.853628	2.33216
1.37222	1.12857		0.558486	1.98018		0.897758	1.10015
1.86452	0.789107		0.865096	0.855156		1.37947	1.57752
1.01666	0.782736		0.790887	2.07721		1.50621	0.833396
2.2034	0.957044		0.817304	2.03769		2.13045	0.913909
1.2747	0.43658		0.853294	0.672013		2.02985	0.460445
1.3468	0.514303		0.559211	0.591991		1.46498	1.03402
1.67017	0.952666		0.660964	0.903905		1.25649	1.36665
1.98862	0.807698		0.844086	0.993406		2.29171	1.33084
2.24568	1.47823		0.785303	0.880936		1.86295	1.21439
1.11175	0.79774		0.568869	0.533235		1.23569	0.965927
2.06657	1.35789		0.784541	0.762725		1.44022	1.04836
1.12471	0.998135		0.791649	1.1547		1.19984	1.64177
1.227	1.60839		1.56424	0.784857		1.44315	1.4404
1.94655	1.52961		1.62766	1.93804		1.05166	0.704016
1.44707	1.30556		1.42532	1.52859		2.07834	0.472309
1.62108	0.888779		0.828355	1.26706		1.02853	0.393763
1.7398	0.647165		1.43042	1.14506		0.982737	1.11033
0.896672	1.24886		1.02394	0.977206		1.43899	1.07195
0.856021	0.674617		0.949639	0.660862		1.10807	0.350376
1.14408	0.769983		1.74389	0.954669		1.04255	2.72476
0.961429	1.08587		1.09669	0.903642		1.90532	0.6931
2.3703	0.879238		1.23239	0.288553		2.00172	1.45851
1.50671	0.952428		1.35205	0.352989		1.22409	1.77037
1.91025	0.931456		1.35529	0.998609		0.833157	0.39683
1.79535	1.14232		0.739313	0.696796		1.42931	0.479617
1.21183	1.32475		0.747362	1.38362		1.49145	0.616176
0.99751	2.75905		0.77864	0.900999		1.15594	0.322854
0.857805	0.394717		1.27577	1.14049		0.833737	0.475039
1.56271	0.529985		0.942369	0.68514		2.3682	0.483483
1.28473	0.69933		0.791289	0.651273		2.09788	2.29867
1.99704	1.00936		0.930061	0.621396		1.85042	1.68366
1.4112	0.693628		0.770181	0.39464		1.01376	2.94096
1.67281	0.941724		0.915468	0.625707		0.953958	2.01272
1.29417	0.602171		0.698389	0.598936		1.84602	1.56325
1.44979	1.21589		0.572045	0.934513		1.38035	1.11725
0.978617	1.06036		0.845595	1.14145		1.02136	1.17227
1.5602	0.866013		0.69426	0.857805		0.917153	1.02178
2.25746	0.988408		1.60687	0.759852		0.583215	3.38023
1.08692	0.861843		1.62341	0.927481		0.551814	1.45171
1.07979	0.806233		1.26656	0.779296		0.635212	2.59878
1.21482	0.758367		1.00884	0.522024		0.897651	1.97936
0.78974	0.587828		1.51336	0.629524		0.574782	1.10945
1.76813	0.686571		1.0259	0.397135		0.458885	1.09908
1.77974	0.596005		1.37474	0.506681		1.36677	0.967358
1.84939	0.761203		1.60687	0.743011		1.66927	1.1266
1.26432	0.494943		1.62341	0.484442		1.17029	3.10073
0.929429	0.624496		1.26656	1.14416		1.18939	1.76877
1.47717	1.323		1.00884	1.00073		0.785782	1.83656
1.80605	0.735574		1.51336	1.39966		0.924554	1.64308
0.976958	1.02754		1.0259	1.65675		0.983327	1.1458
0.967591	1.21239		1.37474	1.46391		1.23952	1.02643
1.41198	0.489226		0.946362	1.10959		1.12746	1.29932
1.58102	0.536503		0.702343	1.11791		1.20065	1.58284
1.60094	0.825029		1.00325	1.3568		1.45825	0.96154
1.21702	0.86983		0.798472	0.697118		0.573699	0.654117
1.74456	0.64858		0.711725	1.5773		0.738533	0.932327
1.5604	0.702274		0.75108	1.00081		0.554131	1.70407
0.784585	0.675123		0.8724	0.793641		0.63615	1.77121
1.09406	1.2916		0.692218	1.06693		0.814523	1.29932
1.39783	1.19769		0.40274	1.53466		1.67235	1.58284
2.36671	1.18016		0.863672	1.15708		1.06934	0.96154
2.19396	1.11741		0.734565	1.02254		2.02872	0.654117
1.27736	0.7933		0.452942	0.883344		1.50013	2.03541
1.17714	1.04869		0.567936	1.51236		1.28675	1.0556
1.08779	0.864207		0.268976	1.51937		1.13454	0.701339
1.32446	0.452284		0.758859	1.80285		0.685681	0.969553
1.45016	0.61537		0.87963	1.07737		0.721362	0.957733
1.9086	0.579814		0.690737	0.848508		0.762571	1.06558
1.01694	0.690578		0.514592	1.24987		0.638557	0.758994
1.57532	0.705486		0.458793	0.788684		1.07811	1.87444
1.31906	0.690578		0.877106	0.581368		2.78189	1.75821
0.825005	1.17455		0.526922	0.648512		1.52668	1.50845
0.624172	1.0276		0.702185	0.747443		1.40986	1.56892
0.592597	1.05797		0.716136	0.80294		0.603596	1.18149
0.825892	0.984765		0.539155	0.236508		0.891308	1.15546
0.89503	1.41403		0.431891	0.762847		0.998832	1.28019
0.565185	0.821084		0.547016	1.36573		0.625908	0.959279
0.546248	0.860167		0.614933	0.901862		1.82307	1.15091
1.78041	1.18891		0.460275	0.778707		1.28054	0.650238
1.50911	1.48641		0.530439	1.07812		1.65455	0.781674
2.5008	0.797855		0.562011	0.779039		1.36841	0.368159
1.49968	0.955401		0.39127	0.577988		1.26911	0.917107
1.47712	1.01223		0.826994	0.779473		1.90782	2.05043
1.37991	0.71984		0.492711	0.562448		2.3831	1.08514
1.00597	0.721899		0.689897	0.714946		0.877714	2.0508
1.78606	0.725787		0.699532	1.02679		1.71832	1.89122
1.45713	0.98979		0.629679	0.786412		0.99259	1.54764
1.16107	1.03689		0.814458	0.730852		1.36263	0.66752
2.03443	0.692813		0.993667	0.804745		1.32902	1.47711
1.19366	0.732637		0.553106	0.88211		2.21583	0.760713
2.90585	0.75974		0.557647	0.851976		1.68715	0.939395
0.676578	0.528133		0.662096	0.747588		1.85773	0.666544
0.920791	0.63474		0.410261	0.651815		1.27879	0.659907
1.19161	0.924452		0.751892	0.696802		1.20117	1.73725
1.44201	0.701373		0.535009	1.70823		1.98628	2.09224
1.39823	1.20467		0.654919	1.82744		1.8533	1.9097
0.983682	1.34598		0.528547	2.15207		1.65099	0.837252
0.806132	1.06043		0.637703	1.19316		2.64371	1.65475
1.07547	0.724619		0.591502	0.854576		2.46569	1.19217
1.24672	1.18377		0.55537	1.2622		0.996498	1.00696
0.898899	0.794291		0.841263	0.564202		0.737793	2.2745
1.07155	1.20934		1.51629	0.959308		1.63464	1.47192
0.96374	1.30067		1.29564	1.96567		1.04615	2.55169
0.725073	1.10271		1.20988	1.80344		1.46077	1.13212
1.2598	1.50327		1.05243	1.62497		1.10326	0.710928
0.839141	0.852899		1.18982	1.44729		1.10914	0.681951
0.915215	0.749999		2.12608	0.865576		0.405871	0.734737
1.64615	0.749471		1.22279	1.45515		0.903048	0.911884
2.17458	0.545102		0.695121	0.55605		0.5576	0.935005
2.45931	1.02128		1.62575	1.13463		0.880024	0.387115
1.86905	1.19476		1.25267	0.533467		1.10063	0.31704
0.804417	0.930369		1.15428	0.837156		2.00971	1.60078
1.39581	0.865808		1.49094	1.18373		1.56086	2.20368
1.50839	1.09833		1.77294	1.67926		2.31956	1.43727
0.927097	0.664184		0.9895	1.53353		1.02105	0.471983
1.25463	0.662809		0.910009	0.993586		1.4058	1.99229
0.795412	0.895344		1.31523	0.909608		0.991753	2.44578
1.25273	0.722361		2.43585	1.25614		1.17337	0.825603
0.975383	0.752132		1.75345	0.548535		0.830507	2.38038
0.492434	0.772878		1.57897	0.527518		0.663265	1.11269
0.979216	0.671538		1.05434	0.498095		1.21734	0.8084
1.6533	1.1262		1.00792	1.403		1.7605	0.904611
1.67374	1.65229		0.554679	1.18253		1.01783	0.732573
1.15044	0.898199		0.694896	0.570878		0.342599	0.743378
1.28714	1.42216		0.838825	0.934494		0.664679	1.07071
1.35418	1.19606		0.752853	0.6485		0.657576	0.756184
1.49775	0.893335		1.27387	0.644243		0.495545	1.53557
1.36307	0.758513		1.89184	0.662606		0.38896
0.808347	0.892729		0.860461	0.435854		1.82506
0.788942	0.596398		1.06655	0.904873		1.55689
0.959383	1.59426		2.14	0.905905		2.0066
0.558439			2.26621	1.18988		1.24647
0.589198			1.38123	0.740552		1.31672
1.68273			1.26657	0.834973		1.34261
2.10649			0.9225	0.766161		1.21085
1.10814			1.37832	0.40595		0.710918
1.24815			1.31899	0.479857		0.544524
1.61174			1.82221	1.135		0.751731
2.03846			1.29116	0.419138		0.568176
1.07441			0.822148			1.0603
0.592172			1.34878			0.305641
0.979842			1.06504			1.36209
0.839007			1.24705			0.444517
0.7357			2.14921			0.440411
0.80308			1.38297			0.660428
0.753253			1.73006			0.87091
0.759789			1.44864			0.746619
0.48335			1.66231			0.533649
2.20499			1.02224			1.7724
1.57357			1.08286			1.06963
1.71527			0.795121			0.802492
1.19933						1.43656
1.56607						1.24167
1.66059						0.584938
1.32791
1.19677
0.928272
0.922114
1.23039
1.32977
1.27064
1.16507
0.910096
1.17168
1.23707
1.02654
0.750385
0.478481
0.529921
0.829573
0.922078
0.730395
0.620033
0.73609
0.690645
1.2575
0.560146
1.42495
0.911813
0.828382
0.572729
0.959097
0.316812
1.84804
1.91473
1.31475
0.705528
1.34405
1.19293
1.00661
1.15031
0.962904
0.636203
0.951634
0.447276
0.58656
0.5595
0.612473
0.528369
0.430331
1.73239
0.835453
1.09369
0.866267
1.34101
1.01095
0.681376
0.610014
0.502418
1.06162
1.82915
1.24245
0.701181
0.481242
1.09508
2.1992
1.04908
2.1764
1.73138
2.20849
2.95285
0.794918
1.16821
1.16196
2.08102
0.933227
0.921931
0.656753
1.62674
1.4335
0.569271
0.961387
1.23442
0.825596
1.19347
1.00545
1.0052
0.987287
1.30589
1.02916
0.892717
0.495504
0.616658
0.668246
0.703917
0.591252
2.91236
1.94716
1.96824
1.05454
1.26014
1.30632
1.06144
1.93012
1.3579
1.68521
0.886508

## Sheet: Fig1d
Queen			hxk2△Queen			cbp2△Queen
GS 5min/glu	GS 30min/glu		GS 5min/glu	GS 30min/glu		GS 5min/glu	GS 30min/glu
0.699355	0.803425	0	0.812212	1.14951	0	0.766375	0.555058		Number of families	1
0.59965	0.884759		0.863825	1.06117		0.852187	0.589813		Number of comparisons per family	2
0.703196	0.99941		0.825528	1.22736		0.807198	0.471564		Alpha	0.05
0.786459	1.01471		0.796204	1.18214		0.895926	0.602897
0.804009	1.2315		0.809218	1.08289		0.651377	0.691787		Dunnett's multiple comparisons test	Mean Diff.	95.00% CI of diff.	Below threshold?	Summary	Adjusted P Value	A-?
0.702371	0.974598		0.802605	0.837472		0.797811	0.70219		Queen vs. Queen GS 5min	0.3884	0.3510 to 0.4259	Yes	****	<0.0001	B	Queen GS 5min
0.502819	0.925154		0.894159	0.848385		0.510446	0.703182		Queen vs. Queen GS 30min	0.0388	-0.003548 to 0.08114	No	ns	0.0779	C	Queen GS 30min
0.640942	0.855047		0.989163	1.09115		0.768346	0.791019
0.691301	0.938862		0.939903	1.14359		0.545896	0.651551		Test details	Mean 1	Mean 2	Mean Diff.	SE of diff.	n1	n2	q	DF
0.681352	0.961793		0.932327	0.976783		0.551225	0.828658		Queen vs. Queen GS 5min	1	0.6116	0.3884	0.01682	107	115	23.09	292
0.69605	0.858121		0.99848	1.08054		0.559109	0.704322		Queen vs. Queen GS 30min	1	0.9612	0.0388	0.01901	107	73	2.041	292
0.709352	0.824863		0.824389	1.16064		0.587289	0.587649
0.576073	0.95298		0.872935	1.07638		0.682882	0.648052
0.525975	0.823032		0.787994	1.02645		0.545048	0.541117
0.757618	1.094		0.860196	0.960735		0.537682	0.474787
1.07608	0.879495		0.927775	1.0006		0.699538	0.56434
0.778556	0.858712		0.916531	0.998826		0.648173	0.616245
0.901078	0.908502		1.06825	1.03665		0.631016	0.640795		Number of families	1
0.814	0.904658		0.915367	1.04026		0.7571	0.653032		Number of comparisons per family	2
0.735487	0.942929		0.916981	0.915218		0.59774	0.733932		Alpha	0.05
0.522342	0.912409		0.96178	1.13542		0.71023	0.692993
0.632059	1.00274		1.00737	0.898301		0.819185	0.835382		Dunnett's multiple comparisons test	Mean Diff.	95.00% CI of diff.	Below threshold?	Summary	Adjusted P Value	E-?
0.699212	0.913141		0.923767	1.01944		0.551336	0.725226		hxk2△Queen vs. hxk2△Queen GS 5min	0.0289	-0.009402 to 0.06721	No	ns	0.1666	F	hxk2△Queen GS 5min
0.620205	1.02948		0.917889	0.819261		0.556611	0.572161		hxk2△Queen vs. hxk2△Queen GS 30min	0.0315	-0.007008 to 0.07002	No	ns	0.1253	G	hxk2△Queen GS 30min
0.808356	0.902414		0.981412	0.891781		0.475733	0.603611
0.640952	1.04845		0.951433	1.00923		0.454844	0.615055		Test details	Mean 1	Mean 2	Mean Diff.	SE of diff.	n1	n2	q	DF
0.637264	0.933262		1.06053	0.861312		0.297776	0.668183		hxk2△Queen vs. hxk2△Queen GS 5min	1	0.9711	0.0289	0.01722	99	96	1.678	286
0.649379	1.00817		1.07181	1.02428		0.527808	0.651355		hxk2△Queen vs. hxk2△Queen GS 30min	1	0.9685	0.0315	0.01731	99	94	1.82	286
0.716888	0.945312		1.07389	1.05133		0.645484	0.620481
0.589136	0.907291		0.888745	1.04568		0.606392	0.345161
0.505479	0.938588		0.85185	0.894972		0.576231	0.443017
0.580948	0.873709		0.911274	0.86884		0.596817	0.493855		Number of families	1
0.554829	1.00007		0.96703	0.911825		0.684367	0.533174		Number of comparisons per family	2
0.7086	0.96394		0.916018	0.900094		0.54384	0.437781		Alpha	0.05
0.550718	0.996316		1.02839	0.821216		0.536434	0.47868
0.606661	1.02908		1.05472	0.753552		0.622727	0.448323		Dunnett's multiple comparisons test	Mean Diff.	95.00% CI of diff.	Below threshold?	Summary	Adjusted P Value	I-?
0.737497	0.879168		0.852065	0.904101		0.510962	0.409466		cbp2△Queen vs. cbp2△Queen GS 5min	0.4427	0.4035 to 0.4819	Yes	****	<0.0001	J	cbp2△Queen GS 5min
0.378058	1.18844		0.846708	0.941832		0.423345	0.583538		cbp2△Queen vs. cbp2△Queen GS 30min	0.3862	0.3442 to 0.4283	Yes	****	<0.0001	K	cbp2△Queen GS 30min
0.48646	1.02341		0.99477	0.850085		0.556794	0.648735
0.385293	0.92388		0.90568	0.960143		0.453397	0.754907		Test details	Mean 1	Mean 2	Mean Diff.	SE of diff.	n1	n2	q	DF
0.493222	1.21221		0.998061	0.969049		0.425002	0.596624		cbp2△Queen vs. cbp2△Queen GS 5min	1	0.5573	0.4427	0.01762	136	128	25.12	360
0.558417	0.991757		1.02081	1.02635		0.510073	0.698561		cbp2△Queen vs. cbp2△Queen GS 30min	1	0.6138	0.3862	0.0189	136	99	20.43	360
0.625414	0.857564		0.862338	0.90468		0.520031	0.78653
0.570469	1.05691		1.01262	0.764399		0.462568	0.836332
0.540234	0.924853		0.923154	0.766309		0.425214	0.721769
0.749966	0.819944		0.910788	1.41097		0.435166	0.66314
0.726299	0.844793		0.938613	1.02862		0.478714	0.69338
0.933981	0.844793		1.01663	0.810652		0.475996	0.608695
0.83624	0.895582		0.941125	1.02386		0.373481	0.598919
0.555149	0.808744		1.09605	1.07523		0.451425	0.461181
0.673357	1.01777		1.14318	1.07831		0.358707	0.405574
0.756143	0.968888		0.973215	1.09375		0.27376	0.424793
0.56013	1.04511		1.00719	1.06051		0.420353	0.452863
0.645837	1.01933		1.10862	1.02576		0.516162	0.550019
0.721687	1.01415		1.20564	1.06056		0.372875	0.736804
0.769976	0.834438		1.13861	1.24768		0.419306	0.528257
0.734569	1.1518		1.06394	0.925343		0.412701	0.51762
0.674566	1.08578		1.00838	1.18596		0.333565	0.624714
0.7086	1.19201		1.04796	1.03984		0.466615	0.624714
0.615291	0.822801		1.04591	0.840364		0.400397	0.70579
0.686329	1.07216		0.991992	0.91058		0.277985	0.737191
0.683697	0.976344		0.982852	1.24682		0.411547	0.847377
0.501354	0.91485		0.88298	0.816824		0.294358	0.869062
0.590748	0.918854		0.922578	0.979644		0.372253	0.682206
0.497111	0.966277		1.05742	1.15369		0.577203	0.582032
0.43922	0.916002		0.955388	1.06158		0.51313	0.640847
0.483046	0.991343		0.983431	1.01705		0.337282	0.6827
0.493821	1.00716		0.974894	0.878357		0.509254	0.607945
0.445067	1.02471		1.32526	0.88719		0.536461	0.616705
0.540938	0.955793		0.942902	0.956242		0.633818	0.600261
0.563526	0.985511		0.996612	1.07786		0.896217	0.504445
0.548164	1.01008		1.03457	0.902704		0.744504	0.520352
0.39463	0.96368		1.20374	0.846478		1.16464	0.383654
0.354976			1.17365	0.7622		0.933669	0.548092
0.297653			1.00528	0.806897		0.872028	0.37405
0.444657			0.934201	0.85113		0.888889	0.622861
0.400992			0.961459	0.847009		1.0104	0.594299
0.661743			1.10127	0.711665		1.15469	0.579031
0.45135			0.928954	0.780486		0.823498	0.740852
0.334664			0.836578	0.978874		1.01613	0.649308
0.273634			0.993277	0.816972		0.884868	0.667615
0.697267			0.938633	0.581775		0.535055	0.795376
0.505487			0.843607	0.824537		0.612001	0.623758
0.575875			0.970519	1.13648		0.518237	0.601168
0.510494			0.873476	0.939891		0.532793	0.586399
0.658469			0.962056	0.852056		0.485043	0.763124
0.708605			0.978552	1.23918		0.833166	0.525101
0.728196			1.14222	0.839411		0.947017	0.726891
0.594913			0.919913	0.732179		0.651391	0.527107
0.65499			1.09654	0.986336		0.83095	0.529284
0.331949			0.89493	0.89109		0.643776	0.620835
0.483403			0.818628	1.07301		0.80744	0.678129
0.678034			0.946337	0.744938		0.553213	0.586773
0.548821			1.15777	1.10985		0.670397	0.509603
0.581839			1.07332			0.644638	0.469422
0.488438			1.03547			0.674478	0.511096
0.75684						0.369687	0.761692
0.720317						0.366889	0.703659
0.615989						0.457968	0.643245
0.584115						0.456504
0.678344						0.421315
0.611166						0.655019
0.470407						0.641952
0.502915						0.349816
0.518002						0.538103
0.597976						0.48807
0.615491						0.303449
0.694893						0.292
0.649063						0.404222
0.622537						0.389257
0.527786						0.481324
0.589752						0.575799
0.747818						0.390811
0.59339						0.264257
0.556972						0.253774
						0.479811
						0.496265
						0.419841
						0.422754
						0.497141
						0.505607
						0.355767
						0.347234
						0.47699
						0.380605
						0.36564
						0.364442
						0.25757

## Sheet: Fig1f
mean intensity per filament(-/+glu)															normalized to WT ratio
Abp140-3GFP	spa2△Abp140-3GFP	cbp2△spa2△Abp140-3GFP													Abp140-3GFP	spa2△Abp140-3GFP	cbp2△spa2△Abp140-3GFP
1.63109	1.29028	1.09238		Table Analyzed	mean intensity with CK			Table Analyzed	mean intensity with CK			Table Analyzed	mean intensity with CK		1.42926	1.13062	0.957213				Table Analyzed	mean intensity normalized to WT ratio			Table Analyzed	mean intensity normalized to WT ratio
0.842254	1.19688	0.731761													0.738033	1.04877	0.641213
0.972065	1.08525	1.20668		Column B	Abp140-3GFP GS 5min			Column E	spa2△Abp140-3GFP GS 5min			Column H	cbp2△spa2△Abp140-3GFP GS 5min		0.851782	0.950963	1.05736				Column B	spa2△Abp140-3GFP GS 5min/glucose			Column C	cbp2△spa2△Abp140-3GFP GS 5min/glucose
1.00342	1.04278	0.720631		vs.	vs.			vs.	vs.			vs.	vs.		0.879253	0.913746	0.63146				vs.	vs.			vs.	vs.
0.606704	1.10407	0.593807		Column A	Abp140-3GFP			Column D	spa2△Abp140-3GFP			Column G	cbp2△spa2△Abp140-3GFP		0.53163	0.967456	0.52033				Column A	Abp140-3GFP GS 5min/glucose			Column A	Abp140-3GFP GS 5min/glucose
0.733516	0.47715	0.987465													0.64275	0.418107	0.865276
0.678018	0.525367	0.829722		Unpaired t test				Unpaired t test				Unpaired t test			0.59412	0.460358	0.727052				Unpaired t test				Unpaired t test
0.855902	0.943956	1.32458		P value	<0.0001			P value	0.0523			P value	0.9992		0.749992	0.82715	1.16067				P value	<0.0001			P value	<0.0001
1.50499	1.51589	0.949175		P value summary	****			P value summary	ns			P value summary	ns		1.31876	1.32831	0.831724				P value summary	****			P value summary	****
1.44064	1.02762	1.14723		Significantly different (P < 0.05)?	Yes			Significantly different (P < 0.05)?	No			Significantly different (P < 0.05)?	No		1.26238	0.900466	1.00527				Significantly different (P < 0.05)?	Yes			Significantly different (P < 0.05)?	Yes
1.2957	0.857881	0.82497		One- or two-tailed P value?	Two-tailed			One- or two-tailed P value?	Two-tailed			One- or two-tailed P value?	Two-tailed		1.13537	0.751727	0.722888				One- or two-tailed P value?	Two-tailed			One- or two-tailed P value?	Two-tailed
0.769143	1.0308	0.963597		t, df	t=4.703 df=394			t, df	t=1.946 df=407			t, df	t=0.001049 df=424		0.673969	0.903248	0.844361				t, df	t=6.49 df=422			t, df	t=4.58 df=389
0.904568	1.23734	1.27456													0.792637	1.08423	1.11684
1.28108	1.28159	0.88567		How big is the difference?				How big is the difference?				How big is the difference?			1.12256	1.12301	0.776077				How big is the difference?				How big is the difference?
1.2075	0.869043	0.671491		Mean ± SEM of column A	1 ± 0.01952, n=201			Mean ± SEM of column D	1 ± 0.01594, n=180			Mean ± SEM of column G	1 ± 0.01727, n=230		1.05808	0.761508	0.588401				Mean ± SEM of column A	1 ± 0.02007, n=195			Mean ± SEM of column A	1 ± 0.02007, n=195
0.998307	0.809484	0.952542		Mean ± SEM of column B	1.141 ± 0.0229, n=195			Mean ± SEM of column E	0.9502 ± 0.0189, n=229			Mean ± SEM of column H	1 ± 0.02065, n=196		0.874776	0.709318	0.834674				Mean ± SEM of column B	0.8326 ± 0.01656, n=229			Mean ± SEM of column C	0.8763 ± 0.0181, n=196
0.622817	0.953465	0.693171		Difference between means	0.1412 ± 0.03003			Difference between means	-0.04978 ± 0.02558			Difference between means	2.802e-005 ± 0.02671		0.545749	0.835483	0.607398				Difference between means	-0.1674 ± 0.02579			Difference between means	-0.1237 ± 0.02701
1.33195	0.662196	0.929983		95% confidence interval	0.08218 to 0.2002			95% confidence interval	-0.1001 to 0.0005067			95% confidence interval	-0.05247 to 0.05252		1.16713	0.580256	0.814907				95% confidence interval	-0.218 to -0.1167			95% confidence interval	-0.1768 to -0.0706
1.51574	0.788976	0.825419		R squared (eta squared)	0.05315			R squared (eta squared)	0.009219			R squared (eta squared)	2.596e-09		1.32818	0.691348	0.723282				R squared (eta squared)	0.09075			R squared (eta squared)	0.05116
1.06937	0.715291	1.3954													0.937045	0.626781	1.22273
1.84732	0.942663	1.02331		F test to compare variances				F test to compare variances				F test to compare variances			1.61873	0.826017	0.896681				F test to compare variances				F test to compare variances
0.880525	0.809565	0.912045		F, DFn, Dfd	1.335, 194, 200			F, DFn, Dfd	1.788, 228, 179			F, DFn, Dfd	1.219, 195, 229		0.771568	0.70939	0.799188				F, DFn, Dfd	1.25, 194, 228			F, DFn, Dfd	1.223, 194, 195
0.565433	0.558543	0.850934		P value	0.0432			P value	<0.0001			P value	0.1493		0.495466	0.489429	0.745639				P value	0.1052			P value	0.1607
0.633064	0.675192	0.783968		P value summary	*			P value summary	****			P value summary	ns		0.554729	0.591643	0.68696				P value summary	ns			P value summary	ns
0.566755	1.3105	0.950241		Significantly different (P < 0.05)?	Yes			Significantly different (P < 0.05)?	Yes			Significantly different (P < 0.05)?	No		0.496624	1.14834	0.832658				Significantly different (P < 0.05)?	No			Significantly different (P < 0.05)?	No
1.67534	1.09682	1.74775													1.46804	0.961103	1.53148
1.11039	0.978572	1.61159													0.972987	0.857483	1.41218
0.950799	1.07113	1.06249													0.833147	0.938586	0.93102
0.955982	1.36502	1.15069													0.837689	1.19611	1.0083
0.950799	1.03136	1.17925													0.833147	0.903736	1.03333
0.84062	0.691428	1.39809													0.736602	0.60587	1.22509
0.876426	0.885394	0.941338													0.767977	0.775835	0.824856
1.44669	1.26082	0.80142													1.26767	1.10481	0.702252
1.19618	0.873872	0.90576													1.04816	0.765739	0.793681
1.20598	0.772232	1.57265													1.05675	0.676676	1.37805
0.865599	0.986412	1.05813													0.75849	0.864353	0.927201
0.684225	1.01095	0.656377													0.599559	0.885852	0.575157
1.04965	1.23465	0.708098													0.919763	1.08188	0.620478
0.930305	1.13789	0.754282													0.815189	0.997087	0.660947
0.809285	0.887145	0.946613													0.709144	0.77737	0.829479
0.918676	0.68912	1.59399													0.804999	0.603848	1.39675
2.00245	1.22344	1.08088													1.75467	1.07205	0.947133
1.97821	0.913398	1.53079													1.73343	0.800374	1.34137
1.56747	0.957508	1.20411													1.37351	0.839025	1.05512
1.03928	0.815932	0.833575													0.91068	0.714969	0.730428
1.61325	0.651247	1.45033													1.41363	0.570661	1.27087
1.2804	0.793919	1.10812													1.12196	0.695679	0.970998
1.12184	1.03928	0.905722													0.983021	0.910677	0.793648
1.19219	0.794131	0.880021													1.04466	0.695865	0.771127
1.25463	0.725799	1.29287													1.09938	0.635988	1.13289
0.997267	0.907817	1.56573													0.873865	0.795484	1.37198
1.03243	1.16206	1.26113													0.904681	1.01827	1.10508
1.17527	0.575991	1.30858													1.02984	0.504718	1.14666
1.16657	0.391452	1.43443													1.02222	0.343013	1.25694
0.982728	0.999767	1.59852													0.861125	0.876056	1.40072
1.21577	0.89091	1.01562													1.06533	0.780669	0.889945
1.08983	1.33719	1.00761													0.954977	1.17173	0.882929
0.978511	0.95299	1.01242													0.85743	0.835067	0.887142
0.71268	0.902154	0.689093													0.624493	0.790521	0.603825
0.57473	0.842562	1.44871													0.503613	0.738303	1.26944
0.73056	0.941844	1.02067													0.640161	0.8253	0.89437
0.906187	0.956804	0.71313													0.794055	0.838409	0.624887
0.938844	0.797519	0.821585													0.822671	0.698834	0.719922
1.07624	1.22681	1.17014													0.94307	1.07501	1.02535
0.876812	0.608676	0.95604													0.768315	0.533358	0.83774
0.864278	0.709268	1.09745													0.757332	0.621503	0.961655
0.845298	0.747943	0.590721													0.740701	0.655393	0.517625
0.953576	0.824034	1.07213													0.83558	0.722068	0.939462
0.893668	0.656009	0.640047													0.783085	0.574835	0.560848
1.12112	0.865754	0.74622													0.982396	0.758625	0.653883
0.977842	0.733524	0.94044													0.856844	0.642758	0.82407
2.26106	1.10504	0.723867													1.98128	0.968303	0.634296
1.63739	0.924348	0.754694													1.43478	0.809969	0.661308
1.40448	0.706338	0.658921													1.23069	0.618936	0.577386
1.3092	0.883987	0.820762													1.1472	0.774602	0.7192
1.17484	1.20856	0.640347													1.02946	1.05901	0.56111
0.85057	1.43012	0.495977													0.745321	1.25316	0.434605
1.50976	0.987934	0.69564													1.32294	0.865687	0.609562
1.63	0.808878	1.62703													1.42831	0.708787	1.4257
1.63275	0.83135	1.44476													1.43072	0.728479	1.26598
1.21237	0.761839	1.20999													1.06235	0.667569	1.06026
1.59704	0.769139	1.36728													1.39942	0.673965	1.19809
1.26726	0.60938	0.98017													1.11045	0.533975	0.858884
0.886331	0.602014	1.46966													0.776656	0.527521	1.2878
2.14043	0.511324	1.03329													1.87557	0.448053	0.905434
1.72539	0.661591	1.24708													1.51189	0.579725	1.09277
1.06717	0.842987	1.55754													0.935119	0.738676	1.36481
1.15005	1.133	0.592012													1.00775	0.992799	0.518756
0.834591	1.0278	1.02983													0.731318	0.900624	0.902402
1.28177	0.716879	1.17196													1.12316	0.628172	1.02694
1.18856	0.654094	1.27059													1.04149	0.573157	1.11337
1.30216	0.736912	0.912381													1.14103	0.645726	0.799483
0.997505	1.05931	0.973773													0.874074	0.928232	0.853278
1.18213	0.90145	0.9387													1.03585	0.789905	0.822545
0.677067	1.12172	1.43026													0.593287	0.982917	1.25328
1.46786	1.00838	0.912438													1.28623	0.8836	0.799532
1.65876	0.825965	1.07981													1.4535	0.72376	0.946198
0.711744	0.772609	1.01077													0.623673	0.677006	0.885699
1.2257	1.17686	0.899437													1.07404	1.03123	0.788141
1.15616	0.747125	0.902842													1.01309	0.654676	0.791124
1.06517	1.78629	1.13939													0.933362	1.56525	0.998403
1.10458	1.47831	0.893133													0.967899	1.29538	0.782617
0.568968	1.4863	1.445													0.498563	1.30238	1.2662
0.847808	1.73665	0.670519													0.7429	1.52175	0.587549
1.51663	0.913005	1.20228													1.32896	0.80003	1.05351
0.975927	0.941108	1.04998													0.855165	0.824655	0.920055
0.946106	1.13578	0.91558													0.829035	0.995237	0.802286
0.688042	1.09342	0.552786													0.602904	0.95812	0.484384
1.09917	0.961207	0.710212													0.963162	0.842267	0.62233
0.939334	0.832545	0.861334													0.823101	0.729526	0.754752
1.20432	0.909847	1.72936													1.0553	0.797262	1.51537
0.976595	0.867538	1.25452													0.855751	0.760188	1.09929
0.716972	0.796586	1.23509													0.628253	0.698017	1.08226
1.4189	0.904249	0.925438													1.24332	0.792357	0.810924
1.6678	1.32893	1.2777													1.46143	1.16448	1.1196
1.51118	0.675257	1.28672													1.32419	0.591701	1.1275
1.09721	0.704243	1.38105													0.961445	0.6171	1.21016
1.3101	0.574043	0.858079													1.14799	0.503011	0.7519
1.07538	0.883479	0.910698													0.942315	0.774157	0.798008
0.84466	0.56509	0.992048													0.740141	0.495166	0.869292
1.63058	0.609658	1.10488													1.42882	0.534219	0.968162
0.751114	0.932924	0.775027													0.658171	0.817484	0.679125
1.46017	0.623308	1.29869													1.27949	0.54618	1.13799
1.33181	0.697762	1.12701													1.16701	0.611421	0.987553
1.01475	0.871171	1.21857													0.889182	0.763372	1.06779
0.708833	0.586826	1.49115													0.621122	0.514212	1.30663
1.4355	1.28213	1.21363													1.25787	1.12348	1.06346
1.18295	1.05314	0.642872													1.03657	0.922825	0.563323
1.48996	0.56144	0.676317													1.30559	0.491968	0.59263
0.943002	0.772248	0.740197													0.826315	0.67669	0.648605
0.787513	1.33603	1.30361													0.690066	1.17071	1.1423
0.899296	1.61432	0.738364													0.788017	1.41456	0.646999
0.626307	1.24441	1.70407													0.548808	1.09042	1.49321
1.26663	1.1298	0.757836													1.1099	0.990002	0.664061
1.35249	0.980094	0.921641													1.18513	0.858817	0.807597
1.12905	1.23071	1.08013													0.989345	1.07842	0.946477
1.05455	0.924675	0.953159													0.924057	0.810256	0.835215
0.880242	0.763394	0.725457													0.771321	0.668931	0.635689
0.871213	0.716797	0.770462													0.763409	0.6281	0.675125
1.27149	1.01746	0.656845													1.11415	0.89156	0.575567
1.46838	0.944856	1.07963													1.28668	0.827939	0.946034
0.969481	1.15773	0.568929													0.849518	1.01447	0.49853
0.931864	0.742739	1.49006													0.816555	0.650832	1.30568
1.23445	0.605337	0.711035													1.0817	0.530432	0.623051
1.3138	0.762395	0.858322													1.15123	0.668057	0.752113
1.47903	0.664308	1.07619													1.29602	0.582106	0.943018
1.21825	0.781823	0.70619													1.0675	0.68508	0.618806
1.26169	0.646582	0.338065													1.10557	0.566574	0.296233
1.67086	0.552635	0.954469													1.46411	0.484252	0.836363
1.2673	0.690118	0.762438													1.11049	0.604723	0.668094
1.12	0.626319	0.788944													0.981407	0.548819	0.69132
0.955611	0.753181	0.548222													0.837363	0.659982	0.480385
0.947636	0.790187	0.939822													0.830375	0.692409	0.823529
1.03292	0.728647	0.819153													0.90511	0.638484	0.717791
1.42491	0.727272	0.981592													1.24859	0.637279	0.86013
1.61169	0.813494	0.940795													1.41226	0.712832	0.824381
1.20772	0.575369	1.06182													1.05828	0.504173	0.93043
2.13333	0.525171	0.833668													1.86935	0.460186	0.73051
1.6788	1.07062	0.706415													1.47107	0.938142	0.619003
1.18819	1.05311	0.868667													1.04116	0.922796	0.761178
1.04876	0.72593	0.834959													0.918982	0.636103	0.731641
0.948081	0.713327	0.834248													0.830766	0.62506	0.731018
1.39145	0.743802	1.16713													1.21928	0.651764	1.02271
1.44618	0.71678	0.790552													1.26723	0.628086	0.692729
0.960883	0.698744	0.958322													0.841983	0.612281	0.839739
1.12744	1.04545	0.625794													0.987926	0.916084	0.548358
1.2883	1.1065	0.618143													1.12889	0.969579	0.541654
1.1863	1.10646	0.590347													1.03951	0.96955	0.517297
0.771549	0.724375	0.823362													0.676077	0.63474	0.721479
0.701111	0.618398	1.04959													0.614355	0.541877	0.919711
0.95368	0.629806	0.582996													0.835672	0.551873	0.510856
1.03453	0.804197	0.649475													0.906516	0.704686	0.569109
0.970699	0.785768	1.31124													0.850585	0.688537	1.14899
0.943953	1.00582	1.03692													0.827148	0.881363	0.908614
1.06558	0.466282	1.10666													0.933726	0.408584	0.969719
0.936631	0.847259	1.01971													0.820732	0.742419	0.893534
0.752673	0.639953	1.34729													0.659537	0.560765	1.18057
0.957645	0.936198	1.48391													0.839146	0.820352	1.30029
1.27422	0.625223	1.08365													1.11655	0.547858	0.949558
0.993213	0.857783	0.966665													0.870313	0.751641	0.84705
1.21765	0.72557	1.1476													1.06698	0.635787	1.0056
1.13534	0.820695	0.498241													0.99485	0.719142	0.436588
1.17202	0.898291	1.29472													1.02699	0.787137	1.13451
1.10819	0.825949	1.10105													0.971061	0.723746	0.964802
1.21886	0.870271	0.957761													1.06804	0.762584	0.839248
1.49655	0.873135	1.57712													1.31137	0.765093	1.38197
1.37216	1.03753	0.599494													1.20237	0.909143	0.525312
1.6107	1.1436	0.55765													1.41139	1.00209	0.488646
1.04225	1.07473	1.27815													0.913283	0.941742	1.11999
1.19541	1.17532	0.688252													1.04749	1.02989	0.603087
1.12922	0.710037	0.60548													0.989488	0.622177	0.530557
1.28533	1.11044	0.985707													1.12628	0.973035	0.863736
1.01299	1.06864	0.829235													0.887646	0.936406	0.726626
1.30216	0.993253	0.83163													1.14103	0.870348	0.728724
1.18195	1.27198	0.943115													1.0357	1.11459	0.826413
	1.11097	1.14614														0.973494	1.00432
	1.2008															1.05222
	1.75314															1.53621
	1.6169															1.41683
	1.2202															1.06921
	1.59226															1.39523
	1.92614															1.6878
	1.91343															1.67666
	1.52558															1.3368
	1.37015															1.20061
	1.08548															0.951164
	0.978801															0.857684
	1.37156															1.20184
	0.794704															0.696367
	1.00149															0.877562
	1.0333															0.905442
	0.844329															0.739852
	0.896835															0.78586
	1.0533															0.922968
	1.02996															0.902517
	0.857865															0.751712
	0.734768															0.643848
	0.713622															0.625318
	1.3752															1.20503
	1.2173															1.06667
	1.57293															1.37829
	1.32655															1.1624
	1.00499															0.880631
	0.888537															0.778589
	1.6151															1.41525
	1.83598															1.60879
	1.07656															0.943348
	0.917163															0.803673
	0.855524															0.749662

## Sheet: Fig1g
GS 5min/glu
Queen	spa2△Queen	spa2△cbp2△Queen
0.494321	0.81927	1.07194
0.682081	0.478812	0.506481		Number of families	1
0.608044	0.516742	0.427438		Number of comparisons per family	2
0.64262	0.682796	0.420202		Alpha	0.05
0.557785	0.547667	0.621438
0.673126	0.48815	0.663946		Dunnett's multiple comparisons test	Mean Diff.	95.00% CI of diff.	Significant?	Summary	Adjusted P Value	A-?
0.700616	0.640454	0.486021		Queen vs. spa2△Queen	0.02501	-0.02129 to 0.07132	No	ns	0.3825	B	spa2△Queen
0.723446	0.662231	0.494368		Queen vs. spa2△cbp2△Queen	0.04688	-0.004829 to 0.09859	No	ns	0.0817	C	spa2△cbp2△Queen
0.75469	0.70515	0.489438
0.532671	0.731966	0.474792		Test details	Mean 1	Mean 2	Mean Diff.	SE of diff.	n1	n2	q	DF
0.608263	0.663698	0.468868		Queen vs. spa2△Queen	0.5807	0.5557	0.02501	0.02075	82	84	1.205	219
0.512275	0.762657	0.630609		Queen vs. spa2△cbp2△Queen	0.5807	0.5339	0.04688	0.02317	82	56	2.023	219
0.532232	0.779078	0.510525
0.568051	0.873433	0.483355
0.596904	0.34797	0.64099
0.511587	0.720637	0.666844
0.564868	0.783292	0.555632
0.486762	0.306999	0.463502
0.681296	0.720728	0.473892
0.650234	0.697687	0.581349
0.542914	0.799182	0.785115
0.626929	0.828006	0.798559
0.410368	0.610915	0.638131
0.323072	0.753041	0.569083
0.626756	0.738781	0.721158
0.602836	0.405323	0.755066
0.428925	0.482806	0.525899
0.365561	0.432108	0.542037
0.648761	0.510502	0.513389
0.678764	0.474563	0.433728
0.477602	0.633505	0.404141
0.593846	0.406788	0.523845
0.700746	0.447413	0.457125
0.579722	0.586392	0.490904
0.638881	0.535984	0.436872
0.75983	0.543019	0.470146
0.692017	0.540879	0.523389
0.699669	0.591969	0.532474
0.360114	0.468473	0.505083
0.522044	0.540123	0.405488
0.519277	0.699822	0.47912
0.541083	0.689205	0.414809
0.580819	0.657701	0.408105
0.458993	0.696207	0.408717
0.608069	0.250828	0.571749
0.59805	0.645211	0.443967
0.498854	0.338977	0.514723
0.252652	0.316864	0.407959
0.546545	0.30011	0.622409
0.73259	0.421078	0.454887
0.714712	0.384352	0.657961
0.708881	0.509797	0.48933
0.71444	0.462108	0.489782
0.630243	0.35202	0.478322
0.416887	0.843788	0.428586
0.622132	0.425792	0.462165
0.630179	0.787923
0.69667	0.4187
0.688992	0.565651
0.607682	0.495393
0.559561	0.591962
0.558544	0.356608
0.436851	0.348633
0.445554	0.540118
0.500313	0.523859
0.591709	0.51235
0.496989	0.408481
0.376265	0.570875
0.477889	0.62128
0.555489	0.741391
0.635731	0.575956
0.78519	0.392142
0.836188	0.449996
0.811938	0.497543
0.539044	0.571986
0.694419	0.385737
0.418009	0.33448
0.720562	0.483584
0.519336	0.339184
0.486114	0.560549
0.62815	0.727632
0.417279	0.785153
	0.354634
	0.485711

## Sheet: Fig1i
	glucose			–glu 5min			ED 5min
	GFP	RFP		GFP	RFP		GFP	RFP
0	0.341555	0		0.062804	0.012982		0.018374	0.01755
0.13	0.433678	0.09202		0.05401	0.053771		0.018316	0
0.26	0.234573	0.41196		0.045887	0.063206		0.035658	0.069982
0.39	0.15981	0.419771		0.026463	0.057251		0.008265	0.082405
0.52	0.23894	0.422398		0.007487	0.026668		0.059813	0.05786
0.65	0	0.472164		0.089821	0.024593		0.3202	0.200544
0.78	0.134958	0.165594		0.208377	0.240648		0.728262	0.373757
0.91	0.105962	0.003549		0.690243	0.639597		0.931419	0.450786
1.04	0.331605	0.052057		1	0.841565		0.681596	0.261747
1.17	0.754464	0.070589		0.736318	0.789032		0.327718	0.113062
1.3	1	0.120293		0.155273	0.282139		0.100151	0.039839
1.43	0.362989	0.070427		0	0.074383		0.065443	0.093918
1.56	0.292262	0.20978		0.023497	0.104831		0.104152	0.218634
1.69	0.404086	0.412344		0.129257	0.018168		0.068156	0.08852
1.82	0.354905	0.724312		0.07992	0		0.035957	0.062818
1.95	0.64541	1		0.033244	0.025329		0.364343	0.478932
2.08	0.646534	0.875547		0.007769	0.002911		0.719533	1
2.21	0.211128	0.544486		0.025686	0.006658		1	0.842606
2.34	0.439687	0.340935		0.016398	0.037375		0.73366	0.424484
2.47	0.524761	0.382167		0.092293	0.163789		0.312176	0.162604
2.6	0.171367	0.152743		0.283612	0.333434		0.089171	0.119061
2.73	0.472448	0.233505		0.498994	0.934787		0.066077	0.11482
2.86	0.490569	0.568669		0.361248	1		0.087449	0.088024
2.99	0.544235	0.607964		0.130811	0.46587		0.089001	0.074621
3.12	0.488064	0.325901		0.018729	0.176202		0.044362	0.05227
3.25	0.181182	0.04918		0.012243	0.059392		0	0.09003

## Sheet: Fig1k
		Bud tip	Filament & Puncta& Bud tip	Filament & Puncta
Spa2-GFP	glu	100	0	0
	–glu 5min	10.8571	60	29.1429
	–glu 30min	100	0	0
		0	0	0
hxk2△,Spa2-GFP	glu	100	0	0
	–glu 5min	100	0	0
	–glu 30min	100	0	0
		0	0	0
cbp2△, Spa2-GFP	glu	100	0	0
	–glu 5min	7.04225	62.6761	30.2817
	–glu 30min	12.4183	62.0915	25.4902

## Sheet: Fig2 c
Spa2-535-GFP mean intensity per filament(+/-ES)
GS	2-DG		Number of families	1
2.62724	1.45474		Number of comparisons per family	2
1.01732	1.20376		Alpha	0.05
0.90744	1.30652
1.45874	0.948329		Dunnett's multiple comparisons test	Mean Diff.	95.00% CI of diff.	Significant?	Summary	Adjusted P Value	A-?
0.817555	1.2236		Spa2-535-GFP vs. Spa2-535-GFP GS	-0.3093	-0.4811 to -0.1374	Yes	***	0.0002	B	Spa2-535-GFP GS
1.07245	0.769755		Spa2-535-GFP vs. Spa2-535-GFP 2-DG	-0.2316	-0.3975 to -0.0657	Yes	**	0.004	C	Spa2-535-GFP 2-DG
1.70845	2.00543
1.00608	2.32085		Test details	Mean 1	Mean 2	Mean Diff.	SE of diff.	n1	n2	q	DF
0.868582	1.41093		Spa2-535-GFP vs. Spa2-535-GFP GS	1	1.309	-0.3093	0.0774	53	143	3.996	384
0.906549	0.900724		Spa2-535-GFP vs. Spa2-535-GFP 2-DG	1	1.232	-0.2316	0.07472	53	191	3.1	384
1.58868	0.688509
1.55726	0.682685
2.02407	1.21208
1.7699	1.67831
2.16693	1.90305
1.43936	0.945819
1.09949	0.660486
1.10517	0.777448
2.29831	1.23756
1.1615	0.768353
0.917143	0.850719
1.70779	0.869745
1.05295	2.44516
1.14915	2.09864
1.03852	0.883958
1.34419	1.14886
0.805668	1.73763
1.47126	1.58208
1.1428	1.16789
1.70796	0.74999
1.28331	1.43433
1.17064	1.68931
0.752511	1.04046
1.24167	1.2642
1.21942	1.84538
1.03709	0.993369
0.78738	1.24303
0.857716	0.721021
0.906407	1.77638
0.648022	0.79139
0.985002	0.655878
0.972636	1.31781
1.3866	1.74832
0.875211	1.24121
0.892966	1.19387
0.984393	1.40477
1.72586	2.21518
1.53597	1.48885
0.790846	0.985491
0.624714	1.64705
0.620227	1.73458
1.07095	1.57472
2.35444	0.919023
1.44881	1.16326
1.28771	0.717033
1.5223	1.0393
1.37577	0.904571
2.19439	0.64235
1.52141	0.905994
1.3984	1.38784
0.981449	1.26572
1.45389	1.18672
0.864323	1.058
0.910667	1.40208
0.985621	2.13325
1.48059	0.870017
1.49196	0.589965
1.11399	1.11196
1.05574	1.55786
0.818131	1.78663
0.866887	0.863388
1.77239	1.95574
1.22982	1.2728
0.588465	0.815393
0.875939	1.551
0.756444	0.69166
0.684315	1.21317
0.957706	1.20121
0.696105	2.83026
2.52586	2.14084
1.7348	1.60055
2.0636	1.61333
1.26113	0.656237
1.39634	0.98272
0.757759	0.995216
0.903669	1.04441
1.14416	0.573415
0.960716	0.951817
0.724617	0.581315
0.821065	0.683315
0.673318	0.491387
1.43269	1.10112
1.46648	0.62616
2.24271	1.3609
0.968399	1.1069
2.95806	0.67974
1.74328	1.67486
2.20187	1.12676
2.39706	0.735983
1.75919	0.752989
1.53127	1.21903
1.62074	1.17986
1.15286	0.493169
1.28592	1.74127
1.56129	1.78743
1.41991	0.916882
0.812752	0.732952
1.38434	1.26829
0.996096	0.654009
0.636776	0.598505
1.44841	0.648087
1.30849	0.691356
1.47118	0.987718
1.27193	0.700006
1.48478	1.0832
1.12887	0.680979
1.15977	1.68737
1.92965	0.987729
0.888228	1.06589
2.6503	1.70032
1.53325	1.34995
1.1757	0.916915
1.23994	0.753825
1.51067	0.781501
0.970333	0.683978
1.10819	0.510077
1.38011	0.824488
2.67287	1.07648
1.73038	1.9803
1.36346	3.03672
1.86446	0.749229
1.01499	0.660486
1.11138	0.792291
1.21557	0.599625
1.77812	1.34879
1.9834	1.26302
1.3479	1.00027
1.98414	0.657921
0.887511	0.998976
1.25006	0.565038
0.946753	0.595017
1.07035	1.17378
0.808602	0.749566
	1.09232
	0.797518
	0.832116
	2.35105
	1.37563
	1.35915
	1.17263
	1.57909
	0.907277
	1.22652
	1.35373
	2.21355
	0.894422
	0.997031
	2.18511
	1.94857
	1.74364
	0.885664
	0.597636
	0.655313
	1.36198
	1.35497
	2.07123
	1.96762
	0.974331
	1.36025
	1.20851
	1.88711
	0.64022
	2.26514
	1.83077
	1.48132
	0.941777
	1.62732
	1.72365
	1.87458
	1.0474
	1.49829
	1.35016
	2.28143
	0.766604
	1.352
	2.78785
	1.40642
	1.40126
	1.39112
	1.85721
	1.30993

## Sheet: Fig2 d
Spa2-281-535-GFP mean intensity per puncta(+/-ES)
GS	2-DG		Number of families	1
1.0941	0.731043		Number of comparisons per family	2
1.22602	1.60692		Alpha	0.05
1.17544	1.87276
1.02963	0.779661		Dunnett's multiple comparisons test	Mean Diff.	95.00% CI of diff.	Below threshold?	Summary	Adjusted P Value	A-?
1.02565	0.858004		Spa2-281-535-GFP vs. Spa2-281-535-GFP GS	-0.04891	-0.2160 to 0.1182	No	ns	0.7237	B	Spa2-281-535-GFP GS
0.998859	2.54825		Spa2-281-535-GFP vs. Spa2-281-535-GFP 2-DG	-0.2752	-0.4251 to -0.1252	Yes	***	0.0001	C	Spa2-281-535-GFP 2-DG
0.998859	1.42142
1.08516	1.02267		Test details	Mean 1	Mean 2	Mean Diff.	SE of diff.	n1	n2	q	DF
1.06433	2.50163		Spa2-281-535-GFP vs. Spa2-281-535-GFP GS	1	1.049	-0.04891	0.07573	50	65	0.6458	230
1.2151	0.721128		Spa2-281-535-GFP vs. Spa2-281-535-GFP 2-DG	1	1.275	-0.2752	0.06793	50	118	4.05	230
1.1665	1.43532
1.13476	1.3024
1.1179	0.927453
1.09905	0.948283
1.10005	0.891749
1.07327	1.31827
1.18338	0.864962
1.13971	1.03358
1.06433	1.26272
1.2151	1.29942
1.2667	1.48589
2.10487	1.37779
1.28157	2.24275
0.748895	2.15943
0.41265	2.1386
1.24684	1.7815
0.452311	1.68726
1.23295	1.95508
0.648721	1.05244
1.50575	2.2963
0.560442	1.66941
1.42243	0.313456
1.22602	1.70511
0.615976	1.28553
1.24587	0.638806
1.34208	1.04548
0.873877	0.95522
0.421566	1.20321
1.10401	0.638806
0.184495	1.05441
0.86794	1.12584
1.16155	1.37678
1.19329	1.10897
0.721128	0.69434
0.89075	1.10005
1.32223	0.990923
1.0306	1.00482
1.06731	0.942326
1.11493	1.20816
0.964156	3.1692
1.27959	1.66147
1.1665	1.99376
0.971092	1.48492
1.31727	1.01573
0.869919	1.5097
1.23891	0.975071
0.86694	1.13774
0.714191	1.47002
1.02465	1.86184
1.34504	1.05639
1.30438	1.11888
1.07722	1.49781
1.26965	2.01659
0.591188	1.06831
0.703276	1.25676
	2.14553
	0.482078
	1.02367
	1.68428
	1.07624
	1.15361
	1.5226
	1.17742
	1.22006
	1.44226
	0.814364
	0.750894
	0.952241
	1.31231
	0.894707
	1.96301
	1.30042
	1.56624
	1.03954
	0.768746
	1.56624
	0.960177
	1.72199
	0.968114
	1.20221
	1.3014
	1.56328
	1.39959
	0.80147
	1.1784
	1.99774
	1.45317
	0.869919
	1.17046
	1.10301
	0.887771
	1.10897
	1.00382
	1.27363
	0.967135
	1.00482
	1.28355
	1.09012
	0.794534
	1.03258
	1.68033
	1.2657
	0.768746
	1.13476
	0.707234
	1.08218
	1.08616
	0.868919

## Sheet: Fig2f
mean intensity per filament (+/-ES)
spa2-535,Abp140-3GFP			spa2-281-535,Abp140-3GFP			spa2-281,Abp140-3GFP			Number of families	1
GS	2DG		GS	2DG		GS	2DG		Number of comparisons per family	2
1.26202	0.883949		0.69816	1.17332		0.683605	0.859062		Alpha	0.05
1.58819	1.08136		0.840305	1.58576		0.63759	1.27732
1.40575	1.43717		1.09022	1.04238		1.7886	1.14318		Dunnett's multiple comparisons test	Mean Diff.	95.00% CI of diff.	Significant?	Summary	Adjusted P Value	A-?
0.613496	2.56197		1.01249	1.68383		1.22288	1.44256		spa2-535,ABP140-3GFP vs. spa2-535,ABP140-3GFP GS 5min	-0.2223	-0.2869 to -0.1577	Yes	****	0.0001	B	spa2-535,ABP140-3GFP GS 5min
0.935148	2.48265		1.43177	1.48707		1.07567	1.11098		spa2-535,ABP140-3GFP vs. spa2-535,ABP140-3GFP 2DG 5min	-0.3033	-0.3725 to -0.2342	Yes	****	0.0001	C	spa2-535,ABP140-3GFP 2DG 5min
1.27757	1.49926		1.03946	0.710868		1.25649	0.966625
1.1339	1.10531		0.950892	1.20677		1.15166	0.915169		Test details	Mean 1	Mean 2	Mean Diff.	SE of diff.	n1	n2	q	DF
1.34197	0.783536		1.18587	1.18405		0.901989	0.810655		spa2-535,ABP140-3GFP vs. spa2-535,ABP140-3GFP GS 5min	1	1.222	-0.2223	0.02914	287	266	7.629	757
1.26616	2.065		0.983636	1.14667		1.40476	1.11612		spa2-535,ABP140-3GFP vs. spa2-535,ABP140-3GFP 2DG 5min	1	1.303	-0.3033	0.03122	287	207	9.717	757
0.98358	2.17065		0.805614	0.978309		0.86162	0.986306
0.999123	1.43207		0.754781	0.947529		1.15109	0.967323
1.0392	1.63993		0.714904	1.10937		0.906809	0.811134
1.09113	1.22474		1.0699	0.834977		1.1682	0.802967		Number of families	1
1.68688	1.24235		0.964804	0.685009		0.920997	0.730771		Number of comparisons per family	2
2.48283	1.78864		0.999318	0.816127		1.40843	0.640704		Alpha	0.05
1.83231	1.38185		0.633716	0.77487		1.35402	1.38217
0.915381	1.37886		0.888129	1.44549		0.942099	1.38334		Dunnett's multiple comparisons test	Mean Diff.	95.00% CI of diff.	Significant?	Summary	Adjusted P Value	E-?
1.15762	1.76137		1.03916	0.80087		1.10515	1.04088		spa2-281-535,ABP140-3GFP vs. spa2-281-535,ABP140-3GFP GS 5min	0.03938	-0.01218 to 0.09095	No	ns	0.1605	F	spa2-281-535,ABP140-3GFP GS 5min
0.976019	0.862559		0.894944	1.17021		0.967039	0.937331		spa2-281-535,ABP140-3GFP vs. spa2-281-535,ABP140-3GFP 2DG 5min	0.001462	-0.04896 to 0.05189	No	ns	0.9969	G	spa2-281-535,ABP140-3GFP 2DG 5min
2.26152	1.27983		0.717098	1.47331		0.843439	0.926812
1.35763	1.16948		0.841031	1.2631		0.722695	1.11541		Test details	Mean 1	Mean 2	Mean Diff.	SE of diff.	n1	n2	q	DF
1.10825	1.62776		0.523978	1.08045		0.66868	0.987572		spa2-281-535,ABP140-3GFP vs. spa2-281-535,ABP140-3GFP GS 5min	1	0.9606	0.03938	0.02328	314	299	1.692	937
1.24771	1.35825		0.672584	1.11601		0.790755	1.019		spa2-281-535,ABP140-3GFP vs. spa2-281-535,ABP140-3GFP 2DG 5min	1	0.9985	0.001462	0.02276	314	327	0.06426	937
1.33185	1.52059		0.818393	1.27187		0.824831	0.494787
1.30347	1.03998		1.34483	1.12422		0.667802	0.60637
1.60509	1.57068		0.995406	1.26432		1.12925	0.426171		Number of families	1
1.26441	1.16398		0.847757	1.20424		1.87641	0.44023		Number of comparisons per family	2
1.22791	1.60841		1.11072	1.46083		0.447635	0.5939		Alpha	0.05
0.858199	0.971525		1.82132	1.3745		0.940342	0.590967
1.21336	1.05426		0.692921	1.10569		0.938171	0.617418		Dunnett's multiple comparisons test	Mean Diff.	95.00% CI of diff.	Significant?	Summary	Adjusted P Value	I-?
1.5858	1.02287		1.17794	1.11543		1.08308	0.516729		spa2-281,ABP140-3GFP vs. spa2-281,ABP140-3GFP GS 5min	0.06203	-0.002759 to 0.1268	No	ns	0.0628	J	spa2-281,ABP140-3GFP GS 5min
1.33899	0.931976		1.40922	1.18371		1.18833	0.717422		spa2-281,ABP140-3GFP vs. spa2-281,ABP140-3GFP 2DG 5min	0.1394	0.07278 to 0.2061	Yes	****	0.0001	K	spa2-281,ABP140-3GFP 2DG 5min
1.08894	0.91036		1.54409	0.723541		0.997147	0.551386
1.54737	1.01694		0.952733	1.37669		0.817052	0.684264		Test details	Mean 1	Mean 2	Mean Diff.	SE of diff.	n1	n2	q	DF
1.0721	1.29196		1.89863	0.923865		1.02253	0.593383		spa2-281,ABP140-3GFP vs. spa2-281,ABP140-3GFP GS 5min	1	0.938	0.06203	0.02921	201	166	2.124	514
1.06373	1.78034		1.04473	0.88643		1.4228	0.945627		spa2-281,ABP140-3GFP vs. spa2-281,ABP140-3GFP 2DG 5min	1	0.8606	0.1394	0.03005	201	150	4.641	514
0.927	1.25924		1.08904	1.13498		0.579582	1.16404
1.16159	1.59876		1.16961	1.04585		1.68442	0.972001
0.905219	0.69115		0.873421	1.27688		1.39448	0.807166
1.33055	1.04541		1.30191	0.985742		0.474952	0.658653
1.3834	0.787024		1.54066	0.943104		0.510501	0.635781
1.78942	1.54406		1.64114	0.934608		1.0694	0.722553
1.16841	1.85898		1.27046	1.24971		0.765674	0.597893
1.03057	1.63075		1.00332	1.19108		0.89704	0.8254
1.69263	0.870105		1.23655	0.885811		0.643857	0.648186
1.53403	1.50146		1.00987	1.00519		1.49204	0.547342
1.00201	0.693044		1.44147	0.882855		1.00221	0.6823
1.04396	0.664589		1.56631	0.880996		1.035	0.684704
0.948556	1.254		1.75888	0.942768		1.36778	0.871622
1.15693	1.138		1.2792	1.00346		1.73283	1.04223
1.5636	1.05996		1.42758	0.567413		1.58216	0.742853
1.14259	1.40144		0.912041	0.600157		1.17766	0.536552
1.89349	1.12069		0.923121	1.37563		0.711375	0.89881
1.12608	0.579358		1.40142	1.2738		0.912533	1.1955
0.998777	1.24422		1.42096	1.0655		0.881792	0.781619
1.90974	1.19422		1.06344	1.45984		0.686564	0.96647
0.918026	1.6736		1.21653	1.31938		1.11794	0.421558
1.75464	1.20132		0.921511	1.2223		0.971639	0.898229
1.50973	1.22965		0.737718	1.01604		1.03165	0.856167
1.39804	1.30544		1.27548	0.799755		1.16387	1.73566
1.39984	0.968173		0.808941	0.853314		0.70348	1.00683
1.4494	2.02944		1.14585	0.971777		0.878703	1.02736
1.07284	1.70795		0.698514	0.715612		0.966935	0.743616
1.25844	1.37333		0.704443	1.3143		0.558468	0.81775
1.33784	1.94702		0.786498	1.07435		0.739002	1.41783
1.24565	2.01206		0.954131	0.966503		0.850869	1.38018
1.48695	1.41301		1.01208	1.45993		0.536642	0.738369
1.27496	1.56823		0.800764	0.781773		0.658743	1.04209
1.22701	1.85828		0.789967	0.804216		0.919188	1.01877
0.775855	1.1731		0.631556	0.953388		0.558713	1.06237
1.17554	0.752435		0.878395	1.2674		1.22987	0.985026
0.788271	1.28629		1.52291	0.86935		0.544757	1.4281
0.484808	1.05455		0.905227	1.07263		0.533851	0.965695
0.901536	0.612684		1.26256	1.12203		1.21062	0.762236
0.794149	1.93175		1.0739	0.915263		1.04682	1.07698
1.10839	1.6848		1.06206	1.02534		0.865665	0.882386
0.633819	2.0423		1.12235	1.14968		0.455013	1.26038
1.24135	1.62719		1.56464	0.575909		0.38411	1.04847
1.04461	1.11618		2.00818	1.11525		0.848944	0.427786
1.18066	0.902739		1.64756	0.730302		0.622716	0.533308
1.45306	1.44309		1.44223	1.45742		0.666109	0.629048
1.68826	1.16091		1.24596	0.909227		1.14215	0.617819
1.08443	0.999604		0.986999	1.06709		0.791686	1.13466
1.19192	1.27084		1.30299	0.642477		0.762404	0.957774
0.944046	1.70729		1.13171	1.47119		0.708558	0.609562
1.1118	1.04088		1.36908	0.880872		0.62963	0.857227
1.15905	1.14565		1.20053	1.35035		0.856064	0.482473
0.903551	0.853404		1.38096	1.18952		0.606047	0.694344
0.944362	1.38012		1.03702	1.30251		0.623518	1.41308
0.849526	1.34624		0.696107	0.901227		0.660707	0.821704
0.808534	1.28277		1.11079	0.681628		1.17268	0.621863
1.00948	1.38744		1.16284	0.477641		0.656469	1.07897
1.32004	1.28303		1.01233	0.729046		1.01298	1.19816
0.900574	1.57339		0.813472	0.732904		0.745231	1.59513
1.27321	1.62529		1.40124	0.611113		0.981899	1.51293
1.78216	0.841259		0.691841	1.09323		1.27263	1.16251
0.756058	1.37432		0.696089	0.966184		1.31805	0.997509
1.20539	0.969811		0.616813	1.26671		1.09741	0.818318
1.25787	0.905354		0.846376	0.997247		1.19302	0.849977
1.04172	1.04544		1.43667	0.967193		1.32315	1.27867
1.01441	0.605619		1.19177	0.507765		0.865639	0.768348
0.780139	1.86968		1.037	1.49137		0.677635	0.523319
0.611572	1.76727		0.966025	1.37798		0.88793	0.873845
0.874073	1.64698		0.991371	1.37692		1.72695	0.873845
1.04919	1.39745		0.710957	1.29688		1.11369	0.886612
1.42564	1.18128		1.36701	1.67932		1.50132	0.910414
0.853374	1.0625		1.08543	0.961547		0.900916	0.555431
2.02567	1.40871		1.07879	1.03504		1.42711	0.590191
1.63389	1.23923		1.32333	1.57259		1.39667	0.965359
1.82989	0.958477		0.802552	0.824783		1.08976	1.19829
1.34125	1.66018		0.69393	0.759489		0.941401	0.819223
1.0541	0.414699		0.698408	1.47728		0.653238	1.11704
0.778876	1.36611		0.517447	1.43135		0.93348	0.725951
0.778876	0.983009		0.765967	1.06403		0.785806	0.590166
0.757787	0.860544		0.808446	1.28863		0.611099	0.721299
0.737358	1.11966		0.671026	1.18099		0.660358	0.57944
0.843348	1.04375		0.810995	1.25194		0.924667	0.292427
0.823551	1.69074		0.809012	1.71507		1.13134	0.352657
0.836148	1.34507		1.05741	1.38437		0.611862	0.510139
0.978334	1.29196		1.03344	1.43604		1.0637	0.473841
1.33037	1.05101		1.0396	1.59822		0.657244	0.564567
1.21721	1.02032		1.09821	0.790162		1.02879	0.547536
1.30421	0.818666		0.864801	0.673469		0.80214	0.535673
1.27461	1.18465		1.30945	1.24876		0.66116	0.529186
1.06317	0.857072		1.22354	1.60493		0.886224	0.653716
1.2153	1.0516		0.792941	1.30995		1.21619	0.743254
1.27031	1.75661		0.805879	0.906059		0.881055	0.735759
0.907173	1.09273		0.984928	0.756462		0.77994	0.919214
1.12396	0.878838		0.618813	0.903528		0.483597	0.561944
1.08702	0.799184		0.891032	1.09799		0.684071	0.58417
1.26042	0.848925		0.861385	0.775737		0.743073	0.783945
1.21013	0.621072		0.783206	0.908254		0.791712	0.531641
1.11688	1.11849		1.19216	1.21792		0.541152	0.85295
1.04046	0.828737		0.859244	0.654052		1.04139	0.947307
1.00635	0.853013		1.21012	1.30145		1.07509	1.21243
0.926805	0.65348		1.0059	0.721718		0.89461	0.746213
0.868662	1.31873		1.34977	0.711116		0.861426	1.12978
0.679696	2.2517		1.24536	1.00015		0.446394	1.51753
1.23642	1.63781		1.20985	0.948042		0.493741	1.05928
0.813149	0.934803		1.14316	1.36535		0.664597	1.06911
0.984136	1.00775		1.35869	1.28779		0.670502	1.03651
2.04606	1.53573		1.1949	1.00919		1.03151	0.937874
1.09854	0.929062		0.925104	1.43106		0.439597	0.855288
1.10949	0.672977		0.970008	0.770728		0.771579	1.05597
0.722928	0.679566		1.36488	1.11764		0.963602	0.925481
0.734547	1.9457		1.52756	0.711204		1.51056	0.733666
0.932307	2.17112		1.28486	1.16132		1.5308	0.897699
0.996883	1.12604		1.22962	0.951211		0.739028	0.900878
1.20581	1.23027		1.15614	0.93321		1.41231	0.625869
0.493842	1.7522		1.22708	1.14952		1.84409	0.559773
0.489017	1.71141		0.84004	1.26297		0.643934
0.683514	1.09529		0.491146	0.870058		0.715006
1.43031	1.48696		1.02381	0.975654		0.782511
1.38304	0.873053		0.541749	1.80052		0.793508
1.76301	1.33747		0.720019	1.46714		0.839097
0.982513	0.829007		0.794339	1.13415		0.892724
0.842822	1.53768		0.951175	1.28168		0.498522
0.84891	1.71757		1.06543	1.09969		0.636543
1.06003	1.25946		1.49507	0.864111		1.19871
1.22597	0.942557		1.06504	1.25982		0.904547
1.28372	0.971443		1.25856	1.06298		1.03889
1.08569	1.37061		1.92005	0.777241		1.13222
0.830796	1.45474		1.04996	0.853969		1.37186
1.405	1.78023		0.845208	0.99392		0.685608
1.66816	1.18536		0.872447	1.01017		0.721855
0.977673	1.17177		1.15691	0.858713		0.886159
1.24634	1.4084		0.929422	0.911617
2.04797	0.980229		1.0647	0.657079
1.38752	1.22049		1.22131	1.5468
1.41542	1.22244		1.19154	1.44319
1.08023	1.43839		1.90143	1.11143
1.3971	1.26335		1.21899	1.06783
1.97162	1.09604		1.57183	0.655097
1.45185	1.75151		0.8108	0.678973
1.38695	2.52138		0.719205	1.04711
1.08514	2.07992		1.15886	1.15053
0.841254	1.06396		0.895014	1.00774
0.905084	0.712113		1.0752	1.05987
0.831337	1.556		0.866837	1.08932
1.37832	1.58057		0.699204	0.850181
1.49135	1.3487		0.909634	1.19996
1.96532	2.72823		0.893935	1.01134
1.56042	1.78326		0.866908	1.10459
1.07722	1.28645		0.765742	1.22419
0.983557	1.11183		0.662321	1.34042
1.7064	1.8702		0.609938	0.753241
1.3257	1.34479		0.885594	0.907068
1.56284	1.03414		1.12286	1.1283
1.12027	1.34793		0.956287	1.95338
0.891406	0.807609		0.79266	1.36402
1.0115	1.26379		0.907845	1.31177
0.820604	1.59418		0.750553	1.14854
1.779	1.74469		0.710908	1.04344
1.80631	1.49714		0.914986	0.910271
1.70414	1.12613		0.788597	1.04665
1.5133	1.61745		0.911001	0.981034
1.39356	1.99389		1.10316	0.999955
1.55303	1.08564		1.46095	1.29271
1.62642	1.74213		1.01479	1.27467
1.64813	1.13062		0.823261	1.10592
1.29497	1.40885		0.654911	1.05192
0.911208	1.49797		0.476823	0.800941
1.57267	1.04013		0.975483	0.570404
1.54215	0.999082		1.4566	0.479942
1.19626	1.15713		1.05721	1.01698
1.03155	1.04845		0.843531	0.906572
1.08551	0.67509		0.767477	1.03277
1.0674			0.692675	1.15389
1.61272			1.41379	0.987424
0.910625			1.23275	1.15115
1.18477			1.0778	0.552528
1.55769			0.974532	0.700284
1.55685			1.15903	1.18695
1.09233			1.03168	1.32688
1.17423			1.27355	0.929139
1.6348			0.99169	1.14024
1.36411			0.516412	1.28524
1.03452			0.732085	1.22256
0.872254			0.908606	0.815366
0.822069			0.601701	1.20318
1.30329			1.09199	1.08906
1.61435			0.50101	1.00523
2.21142			0.596709	0.903422
0.980945			0.555777	1.70318
1.68372			0.78384	1.48344
1.12616			0.553012	1.10962
1.08862			0.727093	0.84887
1.36927			0.479408	1.11769
1.52709			0.586971	0.846139
1.03206			0.558967	0.916967
1.24602			0.708021	0.421945
0.935868			0.788318	0.593888
2.30092			0.443536	0.519535
2.39093			0.596697	0.557321
1.05915			0.8864	0.5772
1.01604			0.792627	0.638323
1.12692			0.584005	0.966137
1.70734			0.855127	0.781568
0.944188			0.726097	1.03295
1.40444			0.534634	0.605864
1.81005			0.552576	0.627992
1.9632			0.53244	0.844897
1.60292			0.618714	0.844897
1.55397			0.502443	1.21049
1.40226			0.631485	1.22748
0.974422			0.56744	0.587945
1.10861			0.684023	0.742147
0.854383			0.563656	0.748964
1.18483			0.549934	0.737458
0.969713			0.364504	0.511196
0.85643			0.487143	0.611617
1.10677			0.69619	1.0311
1.46326			0.618747	0.738823
1.32876			0.612804	0.798637
0.854217			0.782206	0.692373
0.963473			0.574692	0.665186
1.10884			0.866298	1.00166
1.19521			0.674006	1.09767
0.910193			0.73767	0.658403
0.925052			0.800663	0.753016
1.46707			0.847136	0.959253
1.19974			0.938289	1.09986
1.38803			0.826261	0.981236
1.46722			0.735264	1.22045
1.17768			0.558508	1.08943
1.15609			0.682512	1.14575
			0.982657	0.938894
			0.769603	1.25823
			0.795772	0.822881
			0.814889	1.03011
			0.816568	1.32188
			0.830861	0.93679
			0.515281	1.13892
			0.5818	1.1382
			1.01316	0.507816
			1.21525	0.49181
			1.2835	0.588325
			1.48667	1.12476
			0.523486	1.62595
			0.598992	1.48815
			1.27356	1.19346
			0.885952	0.558866
			0.727821	0.845255
			0.746904	1.06254
			0.665343	0.795335
			1.15375	0.892198
			1.00022	0.753564
			0.855407	0.697309
			0.802756	0.366373
			0.846486	0.886209
			0.503081	1.48328
			0.503395	0.739248
			0.571335	1.03583
			0.991007	0.61155
			1.26124	0.468742
			1.04537	0.537913
			0.981829	0.832977
			0.820631	0.741185
			0.894022	0.580356
				0.642218
				0.697813
				0.467063
				0.68559
				0.46
				0.493187
				0.452882
				0.293083
				0.365701
				0.224717
				0.352169
				2.11082
				1.02306
				0.790567
				0.654094
				1.33682
				1.59852
				0.829697
				0.660339
				0.89363
				1.37731
				0.657441
				0.499858
				0.792089
				0.802835
				0.635312
				0.525937
				0.535249

## Sheet: Fig2 g
total intensity per cell(+/-ES)									Number of families	1
spa2-535,Abp140-3GFP			spa2-281-535,Abp140-3GFP			spa2-281,Abp140-3GFP			Number of comparisons per family	2
GS	2-DG		GS	2-DG		GS	2-DG		Alpha	0.05
2.42532	1.6081		0.613395	1.50563		1.15715	1.43485
2.50431	2.05169		0.789077	1.54234		1.3392	1.29108		Dunnett's multiple comparisons test	Mean Diff.	95.00% CI of diff.	Below threshold?	Summary	Adjusted P Value	A-?
1.48162	2.58334		0.575886	2.35612		1.01747	1.54474		spa2-535,ABP140-3GFP vs. spa2-535,ABP140-3GFP GS 5min	-0.7834	-1.194 to -0.3734	Yes	****	<0.0001	B	spa2-535,ABP140-3GFP GS 5min
1.38658	1.69907		0.775546	1.72786		1.13843	1.02506		spa2-535,ABP140-3GFP vs. spa2-535,ABP140-3GFP 2DG 5min	-1.163	-1.580 to -0.7455	Yes	****	<0.0001	C	spa2-535,ABP140-3GFP 2DG 5min
1.88634	1.85752		0.68527	1.68498		1.24666	0.594075
1.98765	2.31721		1.34263	1.11956		1.50114	0.430983		Test details	Mean 1	Mean 2	Mean Diff.	SE of diff.	n1	n2	q	DF
1.31945	1.63878		0.833898	1.84686		0.711247	1.43154		spa2-535,ABP140-3GFP vs. spa2-535,ABP140-3GFP GS 5min	1	1.783	-0.7834	0.1822	37	32	4.299	96
1.27709	2.36358		0.887013	1.12016		1.46423	1.58914		spa2-535,ABP140-3GFP vs. spa2-535,ABP140-3GFP 2DG 5min	1	2.163	-1.163	0.1855	37	30	6.269	96
1.88893	2.07043		1.0463	1.84294		0.59648	1.36641
0.888056	2.2943		0.643993	2.47256		0.383606	1.42766
1.48321	1.40125		1.13009	1.94745		1.15021	1.5389		Number of families	1
2.16403	1.77903		1.24336	2.38058		1.69701	1.29297		Number of comparisons per family	2
1.05453	2.01418		0.608383	2.85749		0.498895	1.33986		Alpha	0.05
2.48326	1.99445		0.67419	2.15969		0.642512	0.808107
0.929483	1.73788		0.879994	2.5096		1.08315	1.53437		Dunnett's multiple comparisons test	Mean Diff.	95.00% CI of diff.	Below threshold?	Summary	Adjusted P Value	E-?
1.84349	2.29785		0.944752	1.40846		1.0621	1.4619		spa2-281-535,ABP140-3GFP vs. spa2-281-535,ABP140-3GFP GS 5min	0.1685	-0.04274 to 0.3798	No	ns	0.1354	F	spa2-281-535,ABP140-3GFP GS 5min
1.47129	1.49632		0.69401	2.27693		0.64416	1.03965		spa2-281-535,ABP140-3GFP vs. spa2-281-535,ABP140-3GFP 2DG 5min	-0.8275	-1.037 to -0.6177	Yes	****	<0.0001	G	spa2-281-535,ABP140-3GFP 2DG 5min
1.59485	1.59321		0.955382	2.09146		1.64678	0.401555
0.959244	2.09778		0.294368	2.21074		0.671482	0.760656		Test details	Mean 1	Mean 2	Mean Diff.	SE of diff.	n1	n2	q	DF
1.45955	1.79315		0.968977	2.14665		1.03151	0.574407		spa2-281-535,ABP140-3GFP vs. spa2-281-535,ABP140-3GFP GS 5min	1	0.8315	0.1685	0.09422	32	34	1.789	98
1.12585	2.96155		0.349739	2.33219			0.760319		spa2-281-535,ABP140-3GFP vs. spa2-281-535,ABP140-3GFP 2DG 5min	1	1.827	-0.8275	0.09357	32	35	8.844	98
1.22901	2.0093		1.59921	1.71202
1.5526	2.0469		0.948178	1.78847
1.9219	2.78195		0.541391	1.58587					Number of families	1
3.01073	3.27816		0.588969	2.48466					Number of comparisons per family	2
2.43996	3.26097		0.784208	1.86748					Alpha	0.05
2.01372	2.76624		0.799008	0.975664
2.33513	1.95874		0.821344	1.1927					Dunnett's multiple comparisons test	Mean Diff.	95.00% CI of diff.	Below threshold?	Summary	Adjusted P Value	I-?
2.16773	3.37894		0.666496	1.86895					spa2-281,ABP140-3GFP vs. spa2-281,ABP140-3GFP GS 5min	-0.03417	-0.2797 to 0.2114	No	ns	0.9316	J	spa2-281,ABP140-3GFP GS 5min
2.54716	1.75254		0.572547	2.0192					spa2-281,ABP140-3GFP vs. spa2-281,ABP140-3GFP 2DG 5min	-0.1261	-0.3685 to 0.1163	No	ns	0.4002	K	spa2-281,ABP140-3GFP 2DG 5min
2.17889			0.769889	1.71983
2.0591			0.984516	1.28089					Test details	Mean 1	Mean 2	Mean Diff.	SE of diff.	n1	n2	q	DF
			1.12572	0.89287					spa2-281,ABP140-3GFP vs. spa2-281,ABP140-3GFP GS 5min	1	1.034	-0.03417	0.1083	24	20	0.3156	62
			1.13274	1.6713					spa2-281,ABP140-3GFP vs. spa2-281,ABP140-3GFP 2DG 5min	1	1.126	-0.1261	0.1069	24	21	1.18	62
				1.36144

[truncated: 43 more sheets: Fig3 a, Fig3 c, Fig3 e, Fig3 f, Fig4 d, Fig4 e, Fig4 f, Fig4 j, Fig5 d, Fig 5f, Fig5 g, Fig6 c, Fig6 e,  Supplementary Fig1 a,   Supplementary Fig1c ,  Supplementary Fig1c ,  Supplementary Fig1d, Supplementary Fig1f,  Supplementary Fig1g,  Supplementary Fig1 h …]
